# Supplementary material for: Listeria monocytogenes sequence type 1 is predominant in ruminant rhombencephalitis
Source: Sci Rep. 2016 Nov 16;6:36419. doi: 10.1038/srep36419 (PMC5111077; doi:10.1038/srep36419)
Supplement: Supplementary Dataset 1 [file srep36419-s2.xls]

## Sheet: Sheet1
	Study title: Listeria monocytogenes in rhombencephalitis - lineage I.
	Sample unique name	Sample accession	Study accession	Run accession
	LMNC265	ERS1299194	PRJEB15123	ERR1590238
	LMNC271	ERS1299195	PRJEB15123	ERR1590239
	LMNC272	ERS1299196	PRJEB15123	ERR1590240
	LMNC274	ERS1299197	PRJEB15123	ERR1590241
	LMNC284	ERS1299198	PRJEB15123	ERR1590242
	LMNC302	ERS1299199	PRJEB15123	ERR1590243
	LMNC303	ERS1299200	PRJEB15123	ERR1590244
	LMNC316	ERS1299201	PRJEB15123	ERR1590245
	LMNC320	ERS1299202	PRJEB15123	ERR1590246
	JF4901	ERS1299203	PRJEB15123	ERR1590247
	JF4902	ERS1299204	PRJEB15123	ERR1590248
	JF4904	ERS1299205	PRJEB15123	ERR1590249
	JF4906	ERS1299206	PRJEB15123	ERR1590250
	JF4907	ERS1299207	PRJEB15123	ERR1590251
	JF4908	ERS1299208	PRJEB15123	ERR1590252
	JF4909	ERS1299209	PRJEB15123	ERR1590253
	JF4927	ERS1299210	PRJEB15123	ERR1590254
	JF4934	ERS1299211	PRJEB15123	ERR1590255
	JF4974	ERS1299212	PRJEB15123	ERR1590256
	JF4978	ERS1299213	PRJEB15123	ERR1590257
	JF5159	ERS1299214	PRJEB15123	ERR1590258
	JF5181	ERS1299215	PRJEB15123	ERR1590259
	JF5182	ERS1299216	PRJEB15123	ERR1590260
	JF5183	ERS1299217	PRJEB15123	ERR1590261
	JF5199	ERS1299218	PRJEB15123	ERR1590262
	JF5201	ERS1299219	PRJEB15123	ERR1590263
	JF5203	ERS1299220	PRJEB15123	ERR1590264
	JF5207	ERS1299221	PRJEB15123	ERR1590265
	JF5208	ERS1299222	PRJEB15123	ERR1590266
	JF5210	ERS1299223	PRJEB15123	ERR1590267
	LMNC060	ERS1299224	PRJEB15123	ERR1590268
	LMNC079	ERS1299225	PRJEB15123	ERR1590269
	LMNC081	ERS1299226	PRJEB15123	ERR1590270
	LMNC277	ERS1299227	PRJEB15123	ERR1590271
	LMNC278	ERS1299228	PRJEB15123	ERR1590272
	LMNC281	ERS1299229	PRJEB15123	ERR1590273
	LMNC328	ERS1299230	PRJEB15123	ERR1590274
	LMNC331	ERS1299231	PRJEB15123	ERR1590275
	LMNC336	ERS1299232	PRJEB15123	ERR1590276
	LMNC337	ERS1299233	PRJEB15123	ERR1590277
	LMNC357	ERS1299234	PRJEB15123	ERR1590278
	LMNC358	ERS1299235	PRJEB15123	ERR1590279
	LMNC378	ERS1299236	PRJEB15123	ERR1590280
	LMNC380	ERS1299237	PRJEB15123	ERR1590281
	LMNC381	ERS1299238	PRJEB15123	ERR1590282
	LMNC382	ERS1299239	PRJEB15123	ERR1590283
	LMNC383	ERS1299240	PRJEB15123	ERR1590284
	LMNC384	ERS1299241	PRJEB15123	ERR1590285
	Study title: Listeria monocytogenes in rhombencephalitis - lineages II and III.
	Sample unique name	Sample accession	Study accession	Run accession
	LMNC236	ERS1324302	PRJEB15195	ERR1600107
	LMNC241	ERS1324303	PRJEB15195	ERR1600108
	LMNC244	ERS1324304	PRJEB15195	ERR1600109
	LMNC247	ERS1324305	PRJEB15195	ERR1600110
	LMNC253	ERS1324306	PRJEB15195	ERR1600111
	LMNC257	ERS1324307	PRJEB15195	ERR1600112
	LMNC264	ERS1324308	PRJEB15195	ERR1600113
	LMNC266	ERS1324309	PRJEB15195	ERR1600114
	LMNC269	ERS1324310	PRJEB15195	ERR1600115
	LMNC270	ERS1324311	PRJEB15195	ERR1600116
	LMNC273	ERS1324312	PRJEB15195	ERR1600117
	LMNC283	ERS1324313	PRJEB15195	ERR1600118
	LMNC287	ERS1324314	PRJEB15195	ERR1600119
	LMNC288	ERS1324315	PRJEB15195	ERR1600120
	LMNC297	ERS1324316	PRJEB15195	ERR1600121
	LMNC301	ERS1324317	PRJEB15195	ERR1600122
	LMNC307	ERS1324318	PRJEB15195	ERR1600123
	LMNC314	ERS1324319	PRJEB15195	ERR1600124
	LMNC317	ERS1324320	PRJEB15195	ERR1600125
	LMNC319	ERS1324321	PRJEB15195	ERR1600126
	LMNC323	ERS1324322	PRJEB15195	ERR1600127
	LMNC325	ERS1324323	PRJEB15195	ERR1600128
	LMNC327	ERS1324324	PRJEB15195	ERR1600129
	JF4941	ERS1324325	PRJEB15195	ERR1600130
	JF4982	ERS1324326	PRJEB15195	ERR1600131
	JF5052	ERS1324327	PRJEB15195	ERR1600132
	JF5171	ERS1324328	PRJEB15195	ERR1600133
	JF5172	ERS1324329	PRJEB15195	ERR1600134
	JF5194	ERS1324330	PRJEB15195	ERR1600135
	JF5336	ERS1324331	PRJEB15195	ERR1600136
	LMNC055	ERS1324332	PRJEB15195	ERR1600137
	LMNC088	ERS1324333	PRJEB15195	ERR1600138
	LMNC250	ERS1324334	PRJEB15195	ERR1600139
	LMNC332	ERS1324335	PRJEB15195	ERR1600140
	LMNC338	ERS1324336	PRJEB15195	ERR1600141
	LMNC339	ERS1324337	PRJEB15195	ERR1600142
	LMNC340	ERS1324338	PRJEB15195	ERR1600143
	LMNC351	ERS1324339	PRJEB15195	ERR1600144
	LMNC354	ERS1324340	PRJEB15195	ERR1600145
	LMNC359	ERS1324341	PRJEB15195	ERR1600146
	LMNC361	ERS1324342	PRJEB15195	ERR1600147
	LMNC365	ERS1324343	PRJEB15195	ERR1600148
	LMNC371	ERS1324344	PRJEB15195	ERR1600149
	LMNC379	ERS1324345	PRJEB15195	ERR1600150
	LMNC318	ERS1324346	PRJEB15195	ERR1600151
	LMNC326	ERS1324347	PRJEB15195	ERR1600152
